# Supplementary material for: Anticancer Potential and Safety Profile of β-Lapachone In Vitro
Source: Molecules. 2024 Mar 21;29(6):1395. doi: 10.3390/molecules29061395 (PMC10975997; doi:10.3390/molecules29061395)
Supplement: Supplementary file 1 [file molecules-29-01395-s001.zip]

Archive with 1 entries (1 files):
- molecules-2795492-supplementary.pdf
